# Supplementary material for: Comparison of the Visual Outcomes of Enhanced and Standard Monofocal Intraocular Lens Implantations in Eyes with Early Glaucoma
Source: J Clin Med. 2023 Sep 7;12(18):5830. doi: 10.3390/jcm12185830 (PMC10531790; doi:10.3390/jcm12185830)
Supplement: Supplementary file 1 [file jcm-12-05830-s001.zip]

Archive with 1 entries (1 files):
- jcm-2549848-supplementary.pdf
